# Supplementary material for: ZnO-based micromotors fueled by CO2: the first example of self-reorientation-induced biomimetic chemotaxis
Source: Natl Sci Rev. 2021 Apr 20;8(11):nwab066. doi: 10.1093/nsr/nwab066 (PMC8645024; doi:10.1093/nsr/nwab066)
Supplement: nwab066_Supplemental_Files [file nwab066_supplemental_files.zip]

Archive with 8 entries (8 files):
- Supplementary data.docx
- Supplementary_Video_1.avi
- Supplementary_Video_2.avi
- Supplementary_Video_3.avi
- Supplementary_Video_4.avi
- Supplementary_Video_5.avi
- Supplementary_Video_6.avi
- Supplementary_Video_7.avi
